# Supplementary material for: The use of thermal imaging for monitoring the training progress of professional male sweep rowers
Source: Sci Rep. 2022 Oct 3;12:16507. doi: 10.1038/s41598-022-20848-7 (PMC9530168; doi:10.1038/s41598-022-20848-7)
Supplement: Supplementary file 4 — Supplementary Information 4. [file 41598_2022_20848_MOESM4_ESM.xlsx]

## Sheet: Supplementary information
The use of thermal imaging for monitoring the training progress of professional male sweep rowers
Anna Straburzyńska-Lupa, Paweł Korman, Ewa Śliwicka, Jakub Kryściak, Małgorzata Barbara Ogurkowska

## Sheet: Front of the body_desriptive
Descriptive statistics of skin surface temperature of the front side of the body, measured using the IRT method in autumn (I) and spring (II)
Autumn (examination I)											Spring (examination II)
	N	Mean	SD	Median	Minimum	Maximum	Q1	Q3	Shapiro-Wilk test p-value			N	Mean	SD	Median	Minimum	Maximum	Q1	Q3	Shapiro-Wilk test p-value
before											before
contralateral arm	10	34.05	0.7075	34.05	33	35	33.5	34.5	1		contralateral arm	10	33.65	0.488194	33.7	32.9	34.4	33.3	34.1	1
ipsilateral arm	10	33.91	0.831932	33.9	32.5	35.2	33.6	34.6	0.692957		ipsilateral arm	10	33.68	0.480278	33.6	32.9	34.6	33.4	34.1	0.329224
contralateral forearm	10	33.42	0.777174	33.45	31.8	34.5	33	33.7	0.16001		contralateral forearm	10	33.67	0.496767	33.7	32.9	34.4	33.3	33.9	1
ipsilateral forearm	10	33.27	0.724262	33.3	31.7	34.4	33	33.6	0.104672		ipsilateral forearm	10	33.65	0.462481	33.55	32.9	34.5	33.4	33.9	0.437034
contralateral tight	10	32.39	0.817109	32.4	30.9	34.1	32.2	32.7	0.153764		contralateral tight	10	32.86	0.724492	32.85	31.9	34.1	32.4	33.2	0.659025
ipsilateral tight	10	32.42	0.758361	32.5	30.9	33.8	32.1	32.8	0.229953		ipsilateral tight	10	32.87	0.581282	32.75	32.2	34.3	32.6	33	0.0125239
contralateral shank	10	31.71	0.60452	31.7	30.6	32.9	31.3	32.1	0.267099		contralateral shank	10	31.79	0.357305	31.75	31.3	32.3	31.5	32.1	1
ipsilateral shank	10	31.6	0.518545	31.45	30.7	32.4	31.4	32.1	0.612022		ipsilateral shank	10	31.76	0.371782	31.7	31	32.3	31.6	32	0.19296
contralateral chest	10	34.17	0.697695	34.2	32.6	35.3	34	34.6	0.0646959		contralateral chest	10	34.48	0.674619	34.65	33	35.4	34.3	34.9	0.0905474
ipsilateral chest	10	34.13	0.656675	34.15	32.7	35.2	33.9	34.5	0.0991385		ipsilateral chest	10	34.41	0.748999	34.55	32.7	35.5	34.2	34.8	0.0523666
after											after
contralateral arm	10	32.41	1.17894	32.4	30.6	34.2	31.6	33.6	1		contralateral arm	10	32.28	0.884182	32.3	31	33.9	31.5	32.9	0.445788
ipsilateral arm	10	32.44	0.812677	32.25	31.5	33.9	31.8	33	0.503137		ipsilateral arm	10	33.27	0.894489	33.2	31.8	34.8	33	33.8	0.661167
contralateral forearm	10	32.82	0.890443	32.75	31.5	34.3	32.4	33.1	0.762802		contralateral forearm	10	32.76	0.872035	32.9	30.9	33.7	32.4	33.4	0.125808
ipsilateral forearm	10	32.81	0.846496	32.85	31.7	34.3	32.2	33.4	0.566394		ipsilateral forearm	10	32.98	0.778603	32.95	31.6	34.1	32.4	33.5	0.544584
contralateral tight	10	30.26	1.45922	30.2	28.3	33.3	29	30.9	0.160911		contralateral tight	10	30.58	1.09423	30.8	28.2	31.8	29.9	31.5	0.100562
ipsilateral tight	10	30.34	1.2474	30.1	28.9	32.6	29.2	31.3	0.478066		ipsilateral tight	10	30.64	1.13744	31	27.9	31.9	30	31.2	0.0201423
contralateral shank	10	30.19	1.18739	30.2	27.8	32	29.6	31	0.221692		contralateral shank	10	30.17	0.6961	30.3	28.7	31.1	29.8	30.6	0.140048
ipsilateral shank	10	30.11	1.13083	30.6	28.1	31.5	29.4	31	0.53573		ipsilateral shank	10	30.31	0.652261	30.5	29.1	31.3	29.8	30.8	0.411403
contralateral chest	10	32.23	1.09143	31.9	30.8	33.9	31.6	33.4	1		contralateral chest	10	32.62	0.651153	32.65	31.6	33.8	32	33	0.477422
ipsilateral chest	10	31.98	1.14775	31.8	30.7	33.9	31	32.7	0.739415		ipsilateral chest	10	32.45	0.787753	32.2	31.6	33.8	31.9	33.2	0.654655
15 minutes after											15 minutes after
contralateral arm	10	33.31	0.988208	33.4	31.7	34.5	32.7	34.1	0.837352		contralateral arm	10	33.5	0.496655	33.45	32.6	34.2	33.2	33.9	0.477502
ipsilateral arm	10	33.38	0.901604	33.45	32.2	34.7	32.6	34.2	1		ipsilateral arm	10	33.75	0.523344	33.7	32.9	34.7	33.4	34.1	0.472465
contralateral forearm	10	33.64	0.751591	33.45	32.4	34.7	33.1	34.4	0.790074		contralateral forearm	10	33.64	0.683455	33.8	32.1	34.5	33.4	34.1	0.0634942
ipsilateral forearm	10	33.67	0.718099	33.5	32.6	34.6	33.1	34.4	1		ipsilateral forearm	10	33.65	0.542115	33.75	32.3	34.1	33.5	34	0.00916569
contralateral tight	10	31.83	1.36467	32	29.5	34.1	31.1	32.5	0.667407		contralateral tight	10	32.29	0.888757	32.45	30.7	33.6	32.2	32.7	0.515815
ipsilateral tight	10	32.2	1	32.2	30.9	34.4	31.4	32.7	0.0874171		ipsilateral tight	10	32.44	0.754542	32.5	30.8	33.3	32	33	0.10142
contralateral shank	10	30.82	0.997553	30.95	29	32.4	30.5	31.4	0.457834		contralateral shank	10	30.73	0.88198	30.6	29	32.3	30.4	31.3	0.274818
ipsilateral shank	10	30.77	1.01768	30.9	29.1	32.3	29.9	31.5	0.810127		ipsilateral shank	10	30.95	0.760482	30.8	29.9	32.3	30.6	31.6	0.53969
contralateral chest	10	32.34	1.01566	32.2	30.9	34.4	31.6	32.8	0.207226		contralateral chest	10	33.09	0.655659	33.25	31.7	33.9	32.9	33.6	0.134381
ipsilateral chest	10	32.29	1.02029	32.1	31.2	34.3	31.4	32.8	0.265448		ipsilateral chest	10	32.94	0.644981	33.1	31.4	33.5	32.8	33.4	0.0241219

## Sheet: Back of the body_descriptive
Descriptive statistics of skin surface temperature of the bak side of the body, measured using the IRT method in autumn (I) and spring (II)
Autumn (examination I)											Spring (examination II)
	N	Mean	SD	Median	Minimum	Maximum	Q1	Q3	Shapiro-Wilk test p-value			N	Mean	SD	Median	Minimum	Maximum	Q1	Q3	Shapiro-Wilk test p-value
before											before
ipsilateral arm	10	31.79	0.613641	31.9	30.7	32.7	31.4	32.2	0.537777		ipsilateral arm	10	32.08	0.418463	32.05	31.5	33	31.9	32.1	0.0881595
contralateral arm	10	31.79	0.707814	31.6	30.6	32.8	31.3	32.3	0.721461		contralateral arm	10	32.06	0.427395	32.15	31.4	32.7	31.7	32.3	1
ipsilateral forearm	10	32.7	0.837987	33	31.4	33.9	32	33.3	1		ipsilateral forearm	10	33.13	0.851208	33.05	31.7	34.7	32.7	33.8	0.427173
contralateral forearm	10	32.87	0.794495	33	31.8	34.3	32.1	33.1	0.497546		contralateral forearm	10	33.39	0.600833	33.3	32.3	34.2	33.2	33.8	0.474234
ipsilateral tight	10	32.17	0.842021	32.4	30.4	33.1	31.7	32.8	0.146917		ipsilateral tight	10	32.8	0.61101	32.8	32.1	33.8	32.2	33.2	0.82013
contralateral tight	10	32.12	0.731513	32.15	30.4	33	31.9	32.6	0.0322095		contralateral tight	10	32.38	0.59963	32.45	31.4	33.5	32	32.6	0.393064
ipsilateral shank	10	31.51	0.768042	31.65	30.5	32.6	30.7	32.2	1		ipsilateral shank	10	31.28	0.46619	31.2	30.5	32	31	31.7	0.738768
contralateral shank	10	31.41	0.701506	31.6	30.2	32.3	30.9	32	0.632753		contralateral shank	10	31.35	0.469633	31.4	30.7	32.1	31	31.8	0.914798
ipsilateral back	10	33.69	0.558669	33.65	32.7	34.5	33.4	34.1	0.545178		ipsilateral back	10	33.86	0.985675	34.05	31.5	35	33.7	34.5	0.0228241
contralatera back	10	33.79	0.499889	33.8	33	34.5	33.4	34.3	0.956522		contralatera back	10	33.95	0.807259	34.2	32.1	34.9	33.6	34.4	0.049412
after											after
ipsilateral arm	10	30.47	1.28932	30.2	28.7	32.8	29.9	31.4	0.485561		ipsilateral arm	10	30.87	1.1324	30.75	28.4	32.4	30.4	31.5	0.0971982
contralateral arm	10	30.39	1.24762	29.95	29.1	32.9	29.5	31.2	0.222645		contralateral arm	10	30.84	1.17492	30.65	29.1	32.9	30.3	31.5	0.578955
ipsilateral forearm	10	32.15	1.23221	32.4	30.1	33.7	31.6	33.3	0.759315		ipsilateral forearm	10	32.46	1.04371	32.3	31.3	34.7	31.6	33.1	0.117437
contralateral forearm	10	32.1	1.02415	32.1	30.4	34.2	31.6	32.6	0.187547		contralateral forearm	10	32.27	1.00117	32.15	31	34.4	31.6	32.8	0.129353
ipsilateral tight	10	30.59	1.08572	30.45	29.2	32.5	29.8	31.5	0.568184		ipsilateral tight	10	30.49	0.881224	30.4	29	31.9	29.8	31.3	0.701293
contralateral tight	10	30.42	1.17832	29.8	29.1	32.5	29.6	31.2	0.557351		contralateral tight	10	30.28	0.996438	30.05	28.9	31.6	29.6	31.3	1
ipsilateral shank	10	30.22	1.05494	30.55	27.9	31.4	29.5	30.9	0.0878253		ipsilateral shank	10	30.28	0.943751	30.4	28.5	31.6	29.5	31.1	0.367727
contralateral shank	10	29.72	1.51349	30.2	27.2	31.5	28.6	31	0.756384		contralateral shank	10	30.26	0.93832	30.35	28.8	31.4	29.4	31.3	1
ipsilateral back	10	32.05	0.883491	31.95	30.9	33.6	31.3	32.9	0.576941		ipsilateral back	10	32.28	0.881665	32.15	31.1	33.7	31.6	33	0.881577
contralatera back	10	32.19	0.993814	32	30.9	33.8	31.4	32.9	0.858994		contralatera back	10	32.35	0.895979	32.35	31.3	33.5	31.4	33.3	1
15 minutes after											15 minutes after
ipsilateral arm	10	32.01	0.946866	32.25	30.6	33.2	31.2	32.7	1		ipsilateral arm	10	32.91	0.62796	32.95	32	34.2	32.6	33.1	0.18432
contralateral arm	10	31.62	1.39348	31.6	28.8	33.6	31.1	32.7	0.211407		contralateral arm	10	32.34	0.73212	32.4	31.2	33.3	31.7	32.9	1
ipsilateral forearm	10	32.87	0.962693	33.1	31.1	34.3	32.6	33.4	0.435999		ipsilateral forearm	10	33.34	0.575809	33.4	32.5	34.5	32.8	33.6	0.220031
contralateral forearm	10	32.89	1.06922	33.05	31.1	34.7	32.4	33.6	0.697138		contralateral forearm	10	33.23	0.466786	33.15	32.5	34.1	33	33.6	0.398778
ipsilateral tight	10	31.91	1.31694	32.2	29	33.1	31.5	33	0.0826676		ipsilateral tight	10	32.16	0.738166	32.45	30.6	32.9	31.8	32.6	0.138948
contralateral tight	10	31.63	1.35651	31.8	28.8	33.1	30.8	32.7	0.158662		contralateral tight	10	31.85	0.865705	31.75	30.2	33	31.3	32.6	0.341447
ipsilateral shank	10	31.45	0.884747	31.6	29.6	32.6	31.1	31.9	0.155073		ipsilateral shank	10	31.42	0.933095	31.65	29.3	32.3	31	32.2	0.0563123
contralateral shank	10	31.06	1.12171	31	28.8	32.6	30.6	31.8	0.219809		contralateral shank	10	31.45	0.729155	31.45	30	32.3	31.2	32.1	0.245785
ipsilateral back	10	32.2	0.917727	32.05	31.1	34.1	31.4	32.7	0.171095		ipsilateral back	10	32.88	0.706792	32.85	31.6	33.7	32.4	33.6	0.479318
contralatera back	10	32.14	0.890942	32.1	31	34.1	31.6	32.4	0.0874579		contralatera back	10	32.78	0.70206	32.85	31.4	33.6	32.3	33.4	0.270232
5	LKG - ramię
6	PKG -ramię
7	LKG-przedramię
8	PKG-przedramię
9	LKD-udo
10	PKD-udo
11	LKD-podudzie
12	PKD-podudzie
box1	grzbiet - lewy
box 2	grzbiet prawy.
