# Supplementary material for: The use of thermal imaging for monitoring the training progress of professional male sweep rowers
Source: Sci Rep. 2022 Oct 3;12:16507. doi: 10.1038/s41598-022-20848-7 (PMC9530168; doi:10.1038/s41598-022-20848-7)
Supplement: Supplementary file 5 — Supplementary Information 5. [file 41598_2022_20848_MOESM5_ESM.xlsx]

## Sheet: Supplementary information
The use of thermal imaging for monitoring the training progress of professional male sweep rowers
Anna Straburzyńska-Lupa, Paweł Korman, Ewa Śliwicka, Jakub Kryściak, Małgorzata Barbara Ogurkowska

## Sheet: Front of the body_2-way ANOVA
Results of Bonferroni test for 2-way ANOVA of skin surface temperature of the front side of the body, measured using the IRT method before, after, and 15 minutes after graded exercise test in autumn (I) and spring (II)
Contralateral forearm									Ipsilateral forearm
Season	Time	before (I)	after (I)	15' after (I)	before (II)	after (II)	15' after (II)		Season	Time	before (I)	after (I)	15' after (I)	before (II)	after (II)	15' after (II)
Autumn	before (I)		0.0945909	1	1	0.907156	1		Autumn	before (I)		0.620491	1	1	1	1
Autumn	after (I)	0.0945909		0.00501063	0.263771	1	0.323814		Autumn	after (I)	0.620491		0.00515269	0.151977	1	0.151977
Autumn	15' after (I)	1	0.00501063		1	0.214128	1		Autumn	15' after (I)	1	0.00515269		1	0.481293	1
Spring	before (II)	1	0.263771	1		0.00138588	1		Spring	before (II)	1	0.151977	1		0.0590426	1
Spring	after (II)	0.907156	1	0.214128	0.00138588		0.00213509		Spring	after (II)	1	1	0.481293	0.0590426		0.0590426
Spring	15' after (II)	1	0.323814	1	1	0.00213509			Spring	15' after (II)	1	0.151977	1	1	0.0590426
Contrateral arm									Ipsilateral arm
Season	Time	before (I)	after (I)	15' after (I)	before (II)	after (II)	15' after (II)		Season	Time	before (I)	after (I)	15' after (I)	before (II)	after (II)	15' after (II)
Autumn	before (I)		2.46911e-07	0.0363705	1	0.00065964	1		Autumn	before (I)		1.00115e-05	0.552715	1	1	1
Autumn	after (I)	2.46911e-07		0.00497458	0.0335045	1	0.0943836		Autumn	after (I)	1.00115e-05		0.0070878	0.012273	0.294082	0.00678768
Autumn	15' after (I)	0.0363705	0.00497458		1	0.140697	1		Autumn	15' after (I)	0.552715	0.0070878		1	1	1
Spring	before (II)	1	0.0335045	1		9.24299e-06	1		Spring	before (II)	1	0.012273	1		1	1
Spring	after (II)	0.00065964	1	0.140697	9.24299e-06		7.07298e-05		Spring	after (II)	1	0.294082	1	1		0.860269
Spring	15' after (II)	1	0.0943836	1	1	7.07298e-05			Spring	15' after (II)	1	0.00678768	1	1	0.860269
Contralateral chest									Ipsilateral chest
Season	Time	before (I)	after (I)	15' after (I)	before (II)	after (II)	15' after (II)		Season	Time	before (I)	after (I)	15' after (I)	before (II)	after (II)	15' after (II)
Autumn	before (I)		1.71392e-07	6.00448e-07	1	0.00218031	0.0821066		Autumn	before (I)		2.61719e-08	8.1098e-07	1	0.00142798	0.0546426
Autumn	after (I)	1.71392e-07		1	5.96893e-06	1	0.363548		Autumn	after (I)	2.61719e-08		1	3.60238e-06	1	0.250825
Autumn	15' after (I)	6.00448e-07	1		1.52268e-05	1	0.713838		Autumn	15' after (I)	8.1098e-07	1		4.32329e-05	1	1
Spring	before (II)	1	5.96893e-06	1.52268e-05		4.2593e-07	9.94163e-05		Spring	before (II)	1	3.60238e-06	4.32329e-05		2.11504e-07	5.48275e-05
Spring	after (II)	0.00218031	1	1	4.2593e-07		1		Spring	after (II)	0.00142798	1	1	2.11504e-07		1
Spring	15' after (II)	0.0821066	0.363548	0.713838	9.94163e-05	1			Spring	15' after (II)	0.0546426	0.250825	1	5.48275e-05	1
Contralateral tight									Ipsilateral tight
Season	Time	before (I)	after (I)	15' after (I)	before (II)	after (II)	15' after (II)		Season	Time	before (I)	after (I)	15' after (I)	before (II)	after (II)	15' after (II)
Autumn	before (I)		1.18647e-07	0.857286	1	0.0134699	1		Autumn	before (I)		1.3121e-07	1	1	0.00265464	1
Autumn	after (I)	1.18647e-07		4.72014e-05	0.000159812	1	0.00399879		Autumn	after (I)	1.3121e-07		1.40774e-06	1.41425e-05	1	0.000288935
Autumn	15' after (I)	0.857286	4.72014e-05		0.659448	0.241478	1		Autumn	15' after (I)	1	1.40774e-06		1	0.0116518	1
Spring	before (II)	1	0.000159812	0.659448		2.51132e-08	0.795961		Spring	before (II)	1	1.41425e-05	1		2.69041e-08	1
Spring	after (II)	0.0134699	1	0.241478	2.51132e-08		1.04035e-05		Spring	after (II)	0.00265464	1	0.0116518	2.69041e-08		2.71036e-06
Spring	15' after (II)	1	0.00399879	1	0.795961	1.04035e-05			Spring	15' after (II)	1	0.000288935	1	1	2.71036e-06
Contralateral shank									Ipsilateral shank
Season	Time	before (I)	after (I)	15' after (I)	before (II)	after (II)	15' after (II)		Season	Time	before (I)	after (I)	15' after (I)	before (II)	after (II)	15' after (II)
Autumn	before (I)		1.87523e-05	0.0248283	1	0.0030765	0.187078		Autumn	before (I)		3.35381e-05	0.0517719	1	0.0111028	1
Autumn	after (I)	1.87523e-05		0.319504	0.00191201	1	1		Autumn	after (I)	3.35381e-05		0.263198	0.000503747	1	0.331095
Autumn	15' after (I)	0.0248283	0.319504		0.199794	1	1		Autumn	15' after (I)	0.0517719	0.263198		0.115524	1	1
Spring	before (II)	1	0.00191201	0.199794		5.78976e-06	0.00389408		Spring	before (II)	1	0.000503747	0.115524		5.33628e-05	0.0632467
Spring	after (II)	0.0030765	1	1	5.78976e-06		0.587758		Spring	after (II)	0.0111028	1	1	5.33628e-05		0.314758
Spring	15' after (II)	0.187078	1	1	0.00389408	0.587758			Spring	15' after (II)	1	0.331095	1	0.0632467	0.314758

## Sheet: Back of the body_2-way ANOVA
Results of Bonferroni test for 2-way ANOVA of skin surface temperature of the back side of the body, measured using the IRT method before, after, and 15 minutes after graded exercise test in autumn (I) and spring (II)
Contralateral forearm									Ipsilateral forearm
Season	Time	before (I)	after (I)	15' after (I)	before (II)	after (II)	15' after (II)		Season	Time	before (I)	after (I)	15' after (I)	before (II)	after (II)	15' after (II)
Autumn	before (I)		0.0572742	1	1	1	1		Autumn	before (I)		0.638315	1	1	1	1
Autumn	after (I)	0.0572742		0.0462228	0.0296158	1	0.0881457		Autumn	after (I)	0.638315		0.138072	0.394987	1	0.120756
Autumn	15' after (I)	1	0.0462228		1	1	1		Autumn	15' after (I)	1	0.138072		1	1	1
Spring	before (II)	1	0.0296158	1		0.00103087	1		Spring	before (II)	1	0.394987	1		0.221396	1
Spring	after (II)	1	1	1	0.00103087		0.00686852		Spring	after (II)	1	1	1	0.221396		0.027509
Spring	15' after (II)	1	0.0881457	1	1	0.00686852			Spring	15' after (II)	1	0.120756	1	1	0.027509
Contralateral arm									Ipsilateral arm
Season	Time	before (I)	after (I)	15' after (I)	before (II)	after (II)	15' after (II)		Season	Time	before (I)	after (I)	15' after (I)	before (II)	after (II)	15' after (II)
Autumn	before (I)		0.000516409	1	1	0.642696	1		Autumn	before (I)		0.000186849	1	1	0.417094	0.1267
Autumn	after (I)	0.000516409		0.00288155	0.0116699	1	0.00200923		Autumn	after (I)	0.000186849		1.39704e-05	0.00471242	1	1.11076e-05
Autumn	15' after (I)	1	0.00288155		1	1	1		Autumn	15' after (I)	1	1.39704e-05		1	0.111804	0.466832
Spring	before (II)	1	0.0116699	1		0.00318297	1		Spring	before (II)	1	0.00471242	1		0.000674374	0.0450852
Spring	after (II)	0.642696	1	1	0.00318297		0.000184534		Spring	after (II)	0.417094	1	0.111804	0.000674374		4.24269e-08
Spring	15' after (II)	1	0.00200923	1	1	0.000184534			Spring	15' after (II)	0.1267	1.11076e-05	0.466832	0.0450852	4.24269e-08
Contralateral back									Ipsilateral back
Season	Time	before (I)	after (I)	15' after (I)	before (II)	after (II)	15' after (II)		Season	Time	before (I)	after (I)	15' after (I)	before (II)	after (II)	15' after (II)
Autumn	before (I)		7.58976e-06	4.22672e-06	1	0.00502343	0.129754		Autumn	before (I)		3.86936e-06	2.28871e-05	1	0.00886452	0.553777
Autumn	after (I)	7.58976e-06		1	0.000356654	1	1		Autumn	after (I)	3.86936e-06		1	0.000377825	1	0.491433
Autumn	15' after (I)	4.22672e-06	1		0.000233738	1	1		Autumn	15' after (I)	2.28871e-05	1		0.00125852	1	1
Spring	before (II)	1	0.000356654	0.000233738		7.58976e-06	0.00114754		Spring	before (II)	1	0.000377825	0.00125852		7.86931e-06	0.00859122
Spring	after (II)	0.00502343	1	1	7.58976e-06		1		Spring	after (II)	0.00886452	1	1	7.86931e-06		0.39804
Spring	15' after (II)	0.129754	1	1	0.00114754	1			Spring	15' after (II)	0.553777	0.491433	1	0.00859122	0.39804
Contralateral tight									Ipsilateral tight
Season	Time	before (I)	after (I)	15' after (I)	before (II)	after (II)	15' after (II)		Season	Time	before (I)	after (I)	15' after (I)	before (II)	after (II)	15' after (II)
Autumn	before (I)		1.4444e-06	0.951172	1	0.00394163	1		Autumn	before (I)		6.9975e-05	1	1	0.00475279	1
Autumn	after (I)	1.4444e-06		0.000512969	0.00187664	1	0.0460526		Autumn	after (I)	6.9975e-05		0.00103976	0.000110098	1	0.0100643
Autumn	15' after (I)	0.951172	0.000512969		1	0.0727883	1		Autumn	15' after (I)	1	0.00103976		0.624494	0.0272154	1
Spring	before (II)	1	0.00187664	1		1.37112e-08	0.682666		Spring	before (II)	1	0.000110098	0.624494		3.70902e-08	0.538397
Spring	after (II)	0.00394163	1	0.0727883	1.37112e-08		6.8397e-06		Spring	after (II)	0.00475279	1	0.0272154	3.70902e-08		2.72409e-05
Spring	15' after (II)	1	0.0460526	1	0.682666	6.8397e-06			Spring	15' after (II)	1	0.0100643	1	0.538397	2.72409e-05
Contralateral shank									Ipsilateral shank
Season	Time	before (I)	after (I)	15' after (I)	before (II)	after (II)	15' after (II)		Season	Time	before (I)	after (I)	15' after (I)	before (II)	after (II)	15' after (II)
Autumn	before (I)		3.13675e-06	1	1	0.19316	1		Autumn	before (I)		9.10447e-05	1	1	0.0485412	1
Autumn	after (I)	3.13675e-06		0.000183229	0.011348	1	0.00605828		Autumn	after (I)	9.10447e-05		0.000193749	0.147906	1	0.0593741
Autumn	15' after (I)	1	0.000183229		1	1	1		Autumn	15' after (I)	1	0.000193749		1	0.0724829	1
Spring	before (II)	1	0.011348	1		0.00316065	1		Spring	before (II)	1	0.147906	1		0.0033226	1
Spring	after (II)	0.19316	1	1	0.00316065		0.00102562		Spring	after (II)	0.0485412	1	0.0724829	0.0033226		0.000596709
Spring	15' after (II)	1	0.00605828	1	1	0.00102562			Spring	15' after (II)	1	0.0593741	1	1	0.000596709
